# Supplementary material for: Maternal carryover, winter severity, and brown bear abundance relate to elk demographics
Source: PLoS One. 2022 Sep 29;17(9):e0274359. doi: 10.1371/journal.pone.0274359 (PMC9521920; doi:10.1371/journal.pone.0274359)
Supplement: S1 File — Afognak and Raspberry islands, Alaska, USA, 1958–2020. (CSV) [file pone.0274359.s006.csv]

	Timber Zero	Timber 1to5	Timber 6to30	Timber 30plus	Timber AllHarvest	First Spring Freeze	Spring Temperature	Spring Precipitation	Season Length	Last Fall Freeze	Growing Degree Days	Summer Temperature	Fall Temperature	Summer Precipitation	Fall Precipitation	Forest SPEI	Shrub SPEI	Snowfall	Snow Depth	Winter Maximum Temperature	Winter Minimum Temperature	Winter Mean Temperature	Bear Population	Number Elk Harvested
Timber Zero	1	0.746445096	0.52685174	0.272900116	0.649520474	-0.043528161	0.486341275	0.229606798	0.06787165	-0.211766818	0.105876588	0.114976086	0.126598943	0.158921557	0.365601739	0.241005431	0.300980602	0.111481396	0.085857768	-0.087540513	0.072141536	-0.018360569	0.459494619	0.009623891
Timber 1to5	0.746445096	1	0.644364201	0.26806136	0.78196598	0.125469892	0.250212172	0.200820902	0.263130209	-0.33351989	0.143746259	0.188990646	0.01947717	-0.007895018	0.264610191	0.272491306	0.154429981	0.033060912	-0.057309524	-0.152594364	0.217218719	0.059724271	0.596538722	-0.029285803
Timber 6to30	0.52685174	0.644364201	1	0.661997865	0.978231007	0.190567488	0.032659629	-0.016578616	0.265495909	-0.229704816	-0.050289218	-0.03272614	-0.010263708	0.17302931	0.175553272	0.272483752	0.241945148	0.192407862	0.175684453	-0.223834156	0.094351643	-0.063826219	0.956627906	-0.174047265
Timber 30plus	0.272900116	0.26806136	0.661997865	1	0.63991523	0.138888304	-0.141558767	-0.062989944	0.14364853	-0.064483853	-0.121598509	-0.127660046	-0.002732552	-0.130681537	0.096338237	-0.099835114	0.203544018	0.166709546	0.378629339	-0.057627117	-0.046530386	-0.13065234	0.59960578	-0.169512496
Timber AllHarvest	0.649520474	0.78196598	0.978231007	0.63991523	1	0.179546594	0.103971839	0.044450826	0.275380746	-0.268443962	-0.005380528	0.01864814	0.00427634	0.130648752	0.222422714	0.278148914	0.249439307	0.16996672	0.147470462	-0.213608163	0.123610246	-0.043295121	0.926435136	-0.148058683
First Spring Freeze	-0.043528161	0.125469892	0.190567488	0.138888304	0.179546594	1	-0.56353892	-0.326066222	0.880952153	-0.147202416	-0.341373898	-0.315770501	-0.333731216	0.300509707	0.035611146	-0.049722275	0.261072665	0.210769734	0.197547628	-0.203260622	-0.217788436	-0.286507981	0.135606306	0.198121578
Spring Temperature	0.486341275	0.250212172	0.032659629	-0.141558767	0.103971839	-0.56353892	1	0.178880582	-0.487455028	0.066508783	0.318127511	0.300938383	0.241679997	-0.063085318	0.148859494	-0.000731617	-0.158666026	-0.281135126	-0.235729741	0.219556512	0.418981085	0.427368181	0.014109571	0.030262457
Spring Precipitation	0.229606798	0.200820902	-0.016578616	-0.062989944	0.044450826	-0.326066222	0.178880582	1	-0.18900788	-0.156816006	0.13991303	0.121504403	0.126526802	-0.017781211	-0.034560488	0.045618454	0.015633628	0.084460144	-0.039252567	-0.038005843	-0.023075924	-0.06858642	0.06586936	-0.247201669
Season Length	0.06787165	0.263130209	0.265495909	0.14364853	0.275380746	0.880952153	-0.487455028	-0.18900788	1	-0.597005589	-0.398055706	-0.356939145	-0.463091053	0.284858541	-0.092416026	-0.011459447	0.237453346	0.167821375	0.191438733	-0.247213032	-0.246867663	-0.31256895	0.195972951	0.11439692
Last Fall Freeze	-0.211766818	-0.33351989	-0.229704816	-0.064483853	-0.268443962	-0.147202416	0.066508783	-0.156816006	-0.597005589	1	0.256246508	0.211330873	0.409451466	-0.079087553	0.261906899	-0.054793609	-0.050047319	0.021058301	-0.046805041	0.167119922	0.134134884	0.155407018	-0.17776479	0.087948165
Growing Degree Days	0.105876588	0.143746259	-0.050289218	-0.121598509	-0.005380528	-0.341373898	0.318127511	0.13991303	-0.398055706	0.256246508	1	0.939833292	0.758928523	-0.2727385	0.103604117	0.029705724	-0.276876275	-0.228435046	-0.280237867	0.669843731	0.234373967	0.491875677	-0.064666377	0.012008569
Summer Temperature	0.114976086	0.188990646	-0.03272614	-0.127660046	0.01864814	-0.315770501	0.300938383	0.121504403	-0.356939145	0.211330873	0.939833292	1	0.602655146	-0.291284089	0.087079002	-0.015643645	-0.235800183	-0.168729463	-0.226901504	0.58010518	0.214793334	0.412380976	-0.053849539	-0.030654395
Fall Temperature	0.126598943	0.01947717	-0.010263708	-0.002732552	0.00427634	-0.333731216	0.241679997	0.126526802	-0.463091053	0.409451466	0.758928523	0.602655146	1	-0.157408784	0.326655965	0.176940304	-0.272607193	-0.230191962	-0.234446896	0.59273311	0.242594288	0.484158408	-0.010279712	0.008057376
Summer Precipitation	0.158921557	-0.007895018	0.17302931	-0.130681537	0.130648752	0.300509707	-0.063085318	-0.017781211	0.284858541	-0.079087553	-0.2727385	-0.291284089	-0.157408784	1	0.08503555	0.524345442	0.493958965	0.178343526	0.080832165	-0.28988168	-0.176580838	-0.19196472	0.118657673	0.257075198
Fall Precipitation	0.365601739	0.264610191	0.175553272	0.096338237	0.222422714	0.035611146	0.148859494	-0.034560488	-0.092416026	0.261906899	0.103604117	0.087079002	0.326655965	0.08503555	1	0.069700307	0.462872688	-0.005918003	-0.021521887	-0.171640572	-0.062684104	-0.002298054	0.194790197	-0.0297348
Forest SPEI	0.241005431	0.272491306	0.272483752	-0.099835114	0.278148914	-0.049722275	-0.000731617	0.045618454	-0.011459447	-0.054793609	0.029705724	-0.015643645	0.176940304	0.524345442	0.069700307	1	0.072472861	0.063812991	-0.121180949	-0.158838516	0.111156386	0.08528146	0.273294855	0.229378982
Shrub SPEI	0.300980602	0.154429981	0.241945148	0.203544018	0.249439307	0.261072665	-0.158666026	0.015633628	0.237453346	-0.050047319	-0.276876275	-0.235800183	-0.272607193	0.493958965	0.462872688	0.072472861	1	0.376744731	0.368241358	-0.385515102	-0.429302054	-0.434795071	0.276753069	-0.045535068
Snowfall	0.111481396	0.033060912	0.192407862	0.166709546	0.16996672	0.210769734	-0.281135126	0.084460144	0.167821375	0.021058301	-0.228435046	-0.168729463	-0.230191962	0.178343526	-0.005918003	0.063812991	0.376744731	1	0.747643979	-0.416946035	-0.58612527	-0.740213487	0.204407755	-0.155885371
Snow Depth	0.085857768	-0.057309524	0.175684453	0.378629339	0.147470462	0.197547628	-0.235729741	-0.039252567	0.191438733	-0.046805041	-0.280237867	-0.226901504	-0.234446896	0.080832165	-0.021521887	-0.121180949	0.368241358	0.747643979	1	-0.255680474	-0.59032887	-0.677303189	0.164730008	-0.274841501
Winter Maximum Temperature	-0.087540513	-0.152594364	-0.223834156	-0.057627117	-0.213608163	-0.203260622	0.219556512	-0.038005843	-0.247213032	0.167119922	0.669843731	0.58010518	0.59273311	-0.28988168	-0.171640572	-0.158838516	-0.385515102	-0.416946035	-0.255680474	1	0.290571092	0.578809675	-0.278572591	0.229465741
Winter Minimum Temperature	0.072141536	0.217218719	0.094351643	-0.046530386	0.123610246	-0.217788436	0.418981085	-0.023075924	-0.246867663	0.134134884	0.234373967	0.214793334	0.242594288	-0.176580838	-0.062684104	0.111156386	-0.429302054	-0.58612527	-0.59032887	0.290571092	1	0.858123797	0.123994329	0.221795112
Winter Mean Temperature	-0.018360569	0.059724271	-0.063826219	-0.13065234	-0.043295121	-0.286507981	0.427368181	-0.06858642	-0.31256895	0.155407018	0.491875677	0.412380976	0.484158408	-0.19196472	-0.002298054	0.08528146	-0.434795071	-0.740213487	-0.677303189	0.578809675	0.858123797	1	-0.051436502	0.237652896
Bear Population	0.459494619	0.596538722	0.956627906	0.59960578	0.926435136	0.135606306	0.014109571	0.06586936	0.195972951	-0.17776479	-0.064666377	-0.053849539	-0.010279712	0.118657673	0.194790197	0.273294855	0.276753069	0.204407755	0.164730008	-0.278572591	0.123994329	-0.051436502	1	-0.257292858
Number Harvested	0.009623891	-0.029285803	-0.174047265	-0.169512496	-0.148058683	0.198121578	0.030262457	-0.247201669	0.11439692	0.087948165	0.012008569	-0.030654395	0.008057376	0.257075198	-0.0297348	0.229378982	-0.045535068	-0.155885371	-0.274841501	0.229465741	0.221795112	0.237652896	-0.257292858	1
