# Supplementary material for: Maternal carryover, winter severity, and brown bear abundance relate to elk demographics
Source: PLoS One. 2022 Sep 29;17(9):e0274359. doi: 10.1371/journal.pone.0274359 (PMC9521920; doi:10.1371/journal.pone.0274359)
Supplement: S1 Dataset — Shown by age class, collapsed to five age classes (St), with proportion teeth aged (At), and Downing-reconstructed abundance (Nt), Afognak and Raspberry islands, Alaska, USA, 1967–2017. (CSV) [file pone.0274359.s009.csv]

Yr	Ht	S1t	S2t	S3t	S4t	S5t	At	Nt
1967	23		3	3	1	5	0.52173913	98.86881625
1968	8	1				5	0.875	83.20214959
1969	12	2		1	3	5	1	99.84147316
1970	13	2	3	2		4	1	98.6216573
1971	14		2	2	2	6	0.857142857	98.07070225
1972	6		1			3	1	90.27777247
1973	16			4	4	3	0.9375	87.336596
1974	11			1	1	4	0.909090909	137.5476031
1975	16	3	2	2	2	6	1	132.9005443
1976	18	1	4	1	1	10	0.944444444	126.2534855
1977	9			2		5	0.777777778	116.6381009
1978	18		6	5	4	2	0.944444444	124.1889745
1979	14		3	3		5	1	131.1418134
1980	14	1	2	5		4	0.928571429	124.5119283
1981	9			3		4	0.777777778	125.1215384
1982	32		4	6	3	15	0.9375	125.7126627
1983	30		7	3	5	14	0.966666667	107.1575654
1984	5					4	1	106.2049364
1985	27	1	1	3	3	16	0.925925926	106.5296117
1986	24	1		4	3	11	0.875	99.38121124
1987	15		2	4	3	5	1	98.36310331
1988	12		1	2	5	3	0.916666667	93.31558781
1989	14		2	2		7	0.928571429	103.1378302
1990	14		1	1	5	6	0.928571429	98.0370034
1991	10			1	4	5	1	104.6388384
1992	14			2	2	5	0.928571429	101.7916099
1993	19		1	4	5	6	0.947368421	103.8332577
1994	12			3	1	7	1	126.0665153
1995	13		1	2	3	3	0.923076923	148.699773
1996	12			3	1	8	1	177.6596822
1997	22	2		6	3	9	0.909090909	184.7296424
1998	13		4	3	3	2	1	167.7296424
1999	22		1	4	5	7	0.909090909	168.3026067
2000	20			6	4	7	1	187.7285842
2001	16		2	5	1	6	1	212.1298875
2002	20		4	3		10	1	233.9164355
2003	22		3	6	1	7	0.909090909	232.7826786
2004	18		1	4	3	7	0.888888889	258.9744673
2005	24		2	6	4	8	0.958333333	274.066285
2006	20		1	3	3	8	0.95	286.1757554
2007	15			3	1	10	0.933333333	285.4285765
2008	34			4	7	21	0.970588235	331.2666737
2009	28			1	4	17	0.928571429	318.0068677
2010	33			2	5	18	0.878787879	301.580288
2011	40		1	4	3	22	0.9	274.080288
2012	25			2	6	11	0.92	269.7792362
2013	27		1	3	2	16	0.962962963	298.2449435
2014	29		1	4	1	17	0.896551724
2015	33		3	8		13	0.848484848
2016	32		1	7	3	11	0.84375
2017	43		3	5	7	15	0.88372093
