# Supplementary material for: Maternal carryover, winter severity, and brown bear abundance relate to elk demographics
Source: PLoS One. 2022 Sep 29;17(9):e0274359. doi: 10.1371/journal.pone.0274359 (PMC9521920; doi:10.1371/journal.pone.0274359)
Supplement: S2 Dataset — (CSV) [file pone.0274359.s010.csv]

Year	Timber age ratio	Non-timber age ratio	Island-wide age ratio	Raspberry abundance	Number elk harvested	Area of timber harvest age 0 (square km)	Area of timber harvest age 1-5 (square km)	Area of timber harvest age 6-30 (square km)	Area of timber harvest age >30 (square km)	Area of total timber harvest (square km)	Day of last spring freeze	Mean spring temperature (C)	Total spring precipitation (mm)	Winter season length	Day of final fall freeze	Growing degree days	Mean summer temperature (C)	Mean fall temperature (C)	Total summer precipitation (mm)	Total fall precipitaiton (mm)	SPEI Forest	SPEI Shrublands	Total winter snowfall (mm)	Average winter snow depth (mm)	Winter maximum monthly mean temperature (C)	Winter minimum monthly mean temperature (C)	Winter mean temperature (C)	Reconstructed brown bear abundance
1958				137	7	0	0	0	0	0	131	5.64	144.526	211	286	1091.7	12.9	8.8	222.8	518.2	-1.13	0.58	1158.24	30.95	7.555555556	-7.555555556	1.455555556
1959					44	0	0	0	0	0	115	5.17	172.72	204	277	802.8	10.8	7.2	500.6	151.9	-0.06	0.21	523.24	11.19	6.555555556	-9.444444444	-0.077777778
1960					17	0	0	0	0	0	117	4.14	192.024	195	289	1013.9	12.4	8.3	229.1	232.2	-1.31	-0.88	1915.16	70.46	7.333333333	-10	0.677777778
1961				165	23	0	0	0	0	0	110	5.39	136.144	196	280	861.1	11.4	7.6	254.8	222.5	0	-0.95	1526.54	21.37	6.555555556	-8.222222222	0.388888889
1962				190	15	0	0	0	0	0	120	4.81	120.904	203	283	927.8	11.8	7.1	243.1	176.8	-1.23	-0.91	2090.42	39.71	8.666666667	-10.77777778	-0.488888889
1963					28	0	0	0	0	0	128	4.31	102.362	216	278	848.9	11.9	6.8	146.6	306.8	-1.81	-0.84	627.38	16.25	10	-11.33333333	1.277777778
1964				136	11	0	0	0	0	0	130	3.94	60.96	216	281	941.7	11.8	8	286	325.6	-0.83	0.2	1948.18	30.73	6.333333333	-10.33333333	-0.166666667
1965				230	28	0	0	0	0	0	137	4.67	236.22	213	290	878.9	11.4	7.8	381.5	245.6	-1.19	0.17	1567.18	22.34	7.222222222	-9.111111111	-0.1
1966				115	64	0	0	0	0	0	149	3	146.812	241	274	786.1	10.1	7.3	516.9	356.1	0.15	0.11	3253.74	57.9	6.888888889	-13.11111111	-2.2
1967	24.40944882	31	27.31277533	41	54	0	0	0	0	0	138	5.42	132.588	227	277	687.2	10.5	5.3	490.5	384.8	-0.36	0.72	2014.22	36.27	7.111111111	-10.33333333	-0.755555556	98.86881625
1968	34.89932886	31.14754098	32.8313253	10	12	0	0	0	0	0	153	5.42	162.306	242	278	936.7	12	6.5	379.2	320.3	-1.78	0.22	1214.12	29.17	9.111111111	-15.66666667	-0.288888889	83.20214959
1969		30.48780488	30.48780488	32	0	0	0	0	0	0	135	4.72	222.504	229	272	917.8	11.9	6.2	339.1	251.2	-0.67	0.3	2280.92	136.48	7.777777778	-14.33333333	-1.044444444	99.84147316
1970	47.27272727	32.89473684	43.58108108	38	0	0	0	0	0	0	125	4.72	115.062	197	294	978.3	12.6	8.4	325.4	551.9	-1.11	-0.36	1320.8	27.56	8.444444444	-10.66666667	1.1	98.6216573
1971	30.96774194	31.25	31.05022831	29	0	0	0	0	0	0	128	3.08	412.242	218	276	938.9	11.4	7.7	366.3	276.1	-0.29	0.5	2961.64	53.01	7.777777778	-18.22222222	-2.755555556	98.07070225
1972	36.79245283	55.76923077	43.03797468	45	0	0	0	0	0	0	142	2.47	149.098	249	260	728.9	10.9	7	542.5	286.8	0.85	0.88	2339.34	111.85	7	-17.44444444	-2.544444444	90.27777247
1973	46.06741573	31.25	40.87591241	35	0	0	0	0	0	0		4.22	406.908			693.3	10.6	5.9	232.7	215.4	-1.9	-1.13	1295.4	31.26	6.888888889	-12.55555556	-1.777777778	87.336596
1974	30.8411215	39.62264151	33.75	34	0	0	0	0	0	0	142	4.39	249.174	242	266	573.3	9.7	5.5	258.8	329.7	-0.94	0.2	1635.76	50.85	6	-13.77777778	-1.288888889	137.5476031
1975	32.60869565	44.73684211	35.62091503	56	0	0	0	0	0	0	143	2.33	389.89	234	275	855	11.5	7.4	308.4	595.1	-0.77	0.49	2799.08	57.75	5.888888889	-17.44444444	-2.533333333	132.9005443
1976	31.29770992	44.59459459	36.09756098	56	0	2.428045369	0	0	0	2.428045369	134	4.47	197.866	219	282	596.1	9.6	6.5	365.3	346.5	0.82	0.2	3055.62	79.45	5.222222222	-15.22222222	-2.422222222	126.2534855
1977	43.93939394	30.25210084	37.4501992	81	2	0	2.428045369	0	0	2.428045369	148	3.5	232.41	234	280	910.6	12.1	6.7	439.9	448.8	0.06	1.74	1005.84	4.82	7.444444444	-8.555555556	1.677777778	116.6381009
1978	37.41496599	32.5203252	35.18518519	67	4	1.435511923	2.428045369	0	0	3.863557292	112	5.39	445.516	207	271	795	11.2	7	539.5	399.5	1.77	0.61	1363.98	19.13	5.777777778	-11.22222222	0.233333333	124.1889745
1979	34.26966292	39.43661972	36.5625	107	8	8.962159556	3.863557292	0	0	12.82571685	95	7.19	322.072	185	276	949.4	11.8	8.6	210.1	458	0.39	-0.5	1150.62	15.12	9.444444444	-8.777777778	1.966666667	131.1418134
1980	40.98360656	51.61290323	45.85798817	94	15	4.82628339	12.82571685	0	0	17.65200024	105	6.06	309.626	172	300	1278.3	13.5	9.6	293.6	538	0.01	0.03	1275.08	17.68	8.444444444	-12.33333333	0.633333333	124.5119283
1981	46.23655914	40	42.66055046	79	9	3.896472641	17.65200024	0	0	21.54847288	103	6.97	257.048	188	281	1058.3	12.7	8.7	121.2	457.2	-0.79	-1.05	650.24	5.3	8.666666667	-7.666666667	1.988888889	125.1215384
1982	30.20134228	36.41304348	33.63363363	149	9	0	19.12042751	2.428045369	0	21.54847288	136	4.31	232.41	233	269	1133.3	12.9	8.1	222.3	269.7	0.12	-0.42	1026.16	11.94	9.555555556	-12.22222222	0.422222222	125.7126627
1983	39.27272727	33.04347826	37.43589744	200	11	4.194766478	19.12042751	2.428045369	0	25.74323936	109	6.75	378.968	198	277	898.9	11.7	6.9	338.6	346.5	-0.46	0.07	274.32	0.49	8	-9	2.411111111	107.1575654
1984	31.03448276	43.92523364	37.6498801	176	12	0	21.87968207	3.863557292	0	25.74323936	126	4.56	283.718	224	269	1198.9	13.1	8.4	273.6	210.6	1.35	-2	1706.88	35.47	8.888888889	-11	1.433333333	106.2049364
1985	30.83511777	37.23076923	33.45959596	183	55	0	12.91752251	12.82571685	0	25.74323936	144	2.58	186.436	228	282	1013.9	12.6	8	243.3	292.6	0.96	-0.75	1318.26	16.18	10.66666667	-9.555555556	1.622222222	106.5296117
1986	30.34682081	41.92546584	35.92814371	211	36	1.768759717	8.09123912	17.65200024	0	27.51199907	141	3.81	125.984	239	268	771.7	10.5	6.5	503.2	287.3	0.72	1.16	1699.26	18.93	7.777777778	-13.11111111	0.577777778	99.38121124
1987	16.25615764	25.98187311	22.28464419	215	55	2.481871804	5.963526195	21.54847288	0	29.99387088	139	5.25	218.44	226	279	867.2	10.8	8.5	566.4	345.2	1.45	-0.86	673.1	1.31	8.444444444	-9.444444444	1.922222222	98.36310331
1988	22.39747634	27.05099778	25.13020833	164	33	4.187781397	8.445397999	21.54847288	0	34.18165227	137	4.89	230.378	232	272	881.1	11.9	7.3	477	404.1	1.12	-1.25	1536.7	8.15	7.555555556	-11.11111111	0.277777778	93.31558781
1989		30.02610966	30.02610966	103	30	8.91822285	8.438412917	25.74323936	0	43.09987512	130	5.56	156.21	230	266	900	12	7.2	355.1	425.5	-0.03	0.71	1427.48	40.31	7.333333333	-15.77777778	-0.911111111	103.1378302
1990	47.91666667	36.55913978	41.51515152	154	22	11.12003568	17.35663577	25.74323936	0	54.21991081	142	6.31	289.052	227	281	1018.9	12.6	8.1	431.8	333.8	-0.49	-0.16	3177.54	55.04	8.111111111	-11.88888889	-0.5	98.0370034
1991	27.90697674	35.58558559	32.76353276	128	11	8.596874272	28.47667145	25.74323936	0	62.81678508	110	5.53	451.358	208	268	1022.2	12.5	7.6	455.4	364.7	0.39	1.63	2278.38	33.96	9.222222222	-14.88888889	-0.833333333	104.6388384
1992	31.69642857	45.67307692	38.42592593	101	17	9.653223935	35.304786	27.51199907	0	72.47000901	134	5.42	244.348	221	280	893.3	11.4	7.8	399	550.7	0.76	0.35	2499.36	54.58	6.444444444	-10.33333333	0.088888889	101.7916099
1993	27.63157895	23.93162393	25.38860104	134	4	14.6649783	42.47613814	29.99387088	0	87.13498732	111	6.5	353.568	214	263	861.7	11.9	6.3	352	191.3	0.28	-0.9	1155.7	19.86	7.555555556	-12.11111111	-0.144444444	103.8332577
1994	27.6119403	31.12947658	29.63549921	158	12	15.15783352	52.95333504	34.18165227	0	102.2928208	148	5.25	415.798	248	266	1076.1	12.8	8.1	362	387.1	-0.26	-0.06	1003.3	10.53	8.333333333	-10.44444444	0.833333333	126.0665153
1995	25.46125461	35.78431373	31.66421208	192	14	9.491900493	59.19294571	43.09987512	0	111.7847213	137	5.56	407.416	230	273	917.8	12.2	6.9	287	495	1.5	-0.25	2268.22	46.88	7.555555556	-13.55555556	-0.9	148.699773
1996	48.50746269	22.92191436	29.37853107	207	11	16.84563213	57.56481053	54.21991081	0	128.6303535	142	6.22	288.544	231	278	916.7	11.6	8.3	445.3	747.5	0.79	2.22	1508.76	49.35	8	-11.44444444	0.388888889	177.6596822
1997	31.81818182	34.38485804	33.7236534	162	31	14.12932589	65.81356838	62.81678508	0	142.7596793	138	6	366.776	245	259	883.9	11.7	6.1	288.3	348.5	-0.85	0.57	2204.72	32.77	6.555555556	-9.888888889	0.344444444	184.7296424
1998				104	29	2.051022038	70.28967033	72.47000901	0	144.8107014	137	4.94	373.38	233	270	1107.2	13.2	7.7	249.7	535.4	0.43	0.87	1351.28	16.25	6.777777778	-11.11111111	0.555555556	167.7296424
1999		56.75675676	56.75675676	78	31	13.91630808	57.67571407	87.13498732	0	158.7270095	143	4.08	198.12	234	275	802.8	11.2	6.8	500.9	642.6	2.01	1.55	1516.38	19.02	5.555555556	-15.44444444	-2.144444444	168.3026067
2000	27.94117647	24.32432432	26.05633803	40	8	4.625115407	56.43418862	102.2928208	0	163.3521249	145	5.08	225.044	243	269	843.3	11.6	6.5	440.4	498.3	-0.04	0.73	1518.92	26.49	6.222222222	-12	-0.966666667	187.7285842
2001	24.62686567	29.62962963	25.46583851	42	2	3.280801623	51.56740354	111.7847213	0	166.6329265	132	4.56	235.966	237	261	840.6	11.3	7.2	211.3	328.7	-0.16	-1.83	812.8	1.82	7.333333333	-7.777777778	1.455555556	212.1298875
2002	43.56435644	16.33663366	29.95049505	71	1	4.598497916	38.00257303	128.6303535	0	171.2314244	122	5.33	107.95	213	275	975.6	12.9	6.4	295.1	408.9	1.04	0.48	2872.74	41.49	5.444444444	-12.77777778	-0.877777778	233.9164355
2003	40.86021505	35.94771242	37.80487805	76	2	11.29244633	28.47174506	142.7596793	0	182.5238707	141	6.11	141.732	231	276	1011.1	11.8	8.7	438.7	532.9	0.95	-0.66	1097.28	8.18	8.888888889	-10.44444444	1.833333333	232.7826786
2004	30.37037037	18.57142857	24.36363636	74	6	14.07666146	37.71316936	144.8107014	0	196.6005322	116	6.28	373.38	219	264	1010.6	12.1	7.9	452.4	556.3	1.26	0.74	1892.3	33.15	7.333333333	-12.77777778	-0.311111111	258.9744673
2005	22	23.4375	22.42990654	93	10	6.413359524	37.87352274	158.7270095	0	203.0138917	128	6.08	295.91	227	267	1052.8	12.7	7.8	488.4	226.3	0.98	-0.49	1343.66	3.7	9	-9.222222222	1.322222222	274.066285
2006		17.74193548	20	92	9	7.559171443	39.66176685	163.3521249	0	210.5730632	137	4.64	201.676	234	269	1050	12.8	7.2	359.2	241.6	1.01	-0.79	1041.4	14.64	6.666666667	-15.33333333	-0.977777778	286.1757554
2007					7	2.726745116	43.94013667	164.2048811	2.428045369	213.2998083	139	3.97	604.266	232	273	886.7	11.4	7.7	539.8	299.2	0.32	0.73	2410.46	128.56	5.666666667	-14.22222222	-2.766666667	285.4285765
2008	22.93577982	33.91304348	28.57142857	61	7	5.833227483	42.06838387	168.803379	2.428045369	219.1330358	142	3.78	414.274	229	280	830.6	11.5	7.3	468.4	318.3	1.26	0.88	3322.32	74.54	6.222222222	-11.77777778	-0.866666667	331.2666737
2009		24.34782609	24.34782609	57	12	14.00536224	36.60916503	178.6603134	3.863557292	233.138398	141	4.78	278.892	233	274	713.9	10.7	5.8	652.3	307.8	1.92	1.87	2448.56	75.18	5.444444444	-12.33333333	-1.655555556	318.0068677
2010	28.90625	22.95081967	26	68	9	7.019427636	36.5378658	183.7748154	12.82571685	240.1578256	142	4.44	333.502	243	265	901.7	11.6	7.9	427.2	700	0.13	1.8	1216.66	16.17	6.888888889	-12.55555556	0.544444444	301.580288
2011	27.51091703	25.97402597	26.89295039	80	6	8.012794207	37.14393392	185.3618915	17.65200024	248.1706198	133	5.11	327.66	222	277	866.7	11.4	7.9	337.3	267.2	1.35	-0.74	1567.18	52.6	7.555555556	-9.777777778	0.288888889	274.080288
2012	28.22580645	26.79738562	27.4368231	100	3	14.00061216	37.59755668	189.0245903	21.54847288	262.171232	136	5	251.968	231	272	873.3	11.7	7.4	319	525.8	-1.11	1.7	3550.92	197.17	8	-16.77777778	-2.688888889	269.7792362
2013	38.80597015	26.66666667	31.61094225	110	4	10.21252232	48.87142373	191.7513354	21.54847288	272.3837543	140	3.53	121.666	235	271	813.9	11.1	6.6	204	364.5	-0.65	0.4	1511.3	25.9	7.222222222	-10.55555556	0.088888889	298.2449435
2014				155	7	5.752766881	53.25071856	193.3897964	25.74323936	278.1365212	120	7.08	211.328	219	267	1077.8	13.3	8.5	367.5	444.5	-0.74	0.32	1079.5	9.88	9.888888889	-11.22222222	0.844444444
2015				149	7	7.360629283	44.9981232	207.3951586	25.74323936	285.4971505	122	6.11	321.818	214	274	1153.3	12.6	7.8	398.8	340.9	-0.09	0.1	411.48	3.21	8.111111111	-7.222222222	2.933333333
2016				220	16	14.1477425	45.33932485	214.4145863	25.74323936	299.644893	116	7.36	308.61	220	263	1207.8	13.8	8.8	213.6	405.4	1.41	-1.75	523.24	1.97	7.666666667	-6.333333333	2.511111111
2017				218	16	9.05519369	51.47427314	220.6586208	27.51199907	308.7000867	146	5.86	368.554	243	269	1291.1	14.2	8.8	234.2	420.9	1.08	-1.3	723.9	15.4	6.777777778	-10.66666667	-0.477777778
2018				230	13	2.477903605	46.52885467	232.1773611	29.99387088	311.1779903	127	5.97	378.714	204	289	995.6	12	8.2	506	313.7	-0.34	0.66	482.6	4.03	9.111111111	-9.333333333	1.722222222
2019				168	19	6.285204773	38.79423596	238.2021021	34.18165227	317.4631951	117	6.03	338.836	190	293	1152.8	12.7	9.8	423.2	223	0.09	-0.22			9	-8.888888889	2.155555556
2020				174	16	4.152454921	39.32667385	235.0366461	43.09987512	321.61565		6.72	187.96	202	285	1387.8	14.8	9.3	176.8	399.3	0.24	-1.73			8.444444444	-11.77777778	0.166666667
